# Supplementary material for: Molecular Detection of Dengue and Malaria Parasites in Field-Collected Mosquitoes from Meta, Colombia: Implications for Vector-Borne Disease Surveillance
Source: Epidemiologia (Basel). 2026 Jun 1;7(3):76. doi: 10.3390/epidemiologia7030076 (PMC13297850; doi:10.3390/epidemiologia7030076)
Supplement: Supplementary file 1 [file epidemiologia-07-00076-s001.zip]

Archive with 1 entries (1 files):
- epidemiologia-3985477-supplementary.xlsx
