# Supplementary material for: Molecular Detection of Dengue and Malaria Parasites in Field-Collected Mosquitoes from Meta, Colombia: Implications for Vector-Borne Disease Surveillance
Source: Epidemiologia (Basel). 2026 Jun 1;7(3):76. doi: 10.3390/epidemiologia7030076 (PMC13297850; doi:10.3390/epidemiologia7030076)
Supplement: Supplementary file 1 [file epidemiologia-07-00076-s001.zip › epidemiologia-3985477-supplementary.xlsx]

## Sheet: TableS1
Id	Amount	Date	Departament	Municipality	Trap	Genus	Specie	DENV
M01	1	2022-11-01	Meta	Fuente de Oro	Shannon	Aedes	sp.	-
M02	2	2022-11-01	Meta	Fuente de Oro	Shannon	Coquilletidia	sp.	DENV3
M03	5	2022-11-01	Meta	Fuente de Oro	Shannon	Psorophora	sp.	-
M04	6	2022-11-01	Meta	Fuente de Oro	Shannon	Psorophora	sp.	-
M05	4	2022-10-31	Meta	Fuente de Oro	CDC	Culex	sp.	DENV2
M06	4	2022-10-31	Meta	Fuente de Oro	CDC	Culex	sp.	DENV1-2-4
M07	1	2022-11-01	Meta	Fuente de Oro	NA	Psorophora	sp.	-
M08	2	2022-11-01	Meta	Fuente de Oro	Shannon	Aedes	sp.	-
M11	5	2022-11-01	Meta	Fuente de Oro	NA	Culex	sp.	-
M12	5	2022-11-01	Meta	Fuente de Oro	NA	Culex	sp.	-
M13	5	2022-11-01	Meta	Fuente de Oro	NA	Culex	sp.	-
M14	5	2022-11-01	Meta	Fuente de Oro	NA	Culex	sp.	-
M15	5	2022-11-01	Meta	Fuente de Oro	Shannon	Coquilletidia	sp.	-
M16	5	2022-10-31	Meta	Fuente de Oro	CDC	Culex	sp.	-
M17	5	2022-10-31	Meta	Fuente de Oro	CDC	Culex	sp.	-
M18	5	2022-10-31	Meta	Fuente de Oro	CDC	Culex	sp.	DENV1
M19	5	2022-10-31	Meta	Fuente de Oro	CDC	Culex	sp.	-
M20	6	2022-10-31	Meta	Fuente de Oro	CDC	Culex	sp.	-
M21	5	2022-10-31	Meta	Fuente de Oro	CDC	Culex	sp.	DENV1-2
M22	5	2022-10-31	Meta	Fuente de Oro	CDC	Culex	sp.	DENV2
M23	5	2022-11-01	Meta	Fuente de Oro	NA	Culex	sp.	-
M24	5	2022-11-01	Meta	Fuente de Oro	NA	Culex	sp.	-
M25	5	2022-11-01	Meta	Fuente de Oro	NA	Culex	sp.	-
M26	6	2022-11-01	Meta	Fuente de Oro	NA	Culex	sp.	-
M27	5	2022-11-01	Meta	Fuente de Oro	NA	Culex	sp.	-
M28	5	2022-11-01	Meta	Fuente de Oro	NA	Culex	sp.	-
M29	5	2022-11-01	Meta	Fuente de Oro	NA	Culex	sp.	-
M30	5	2022-11-01	Meta	Fuente de Oro	NA	Culex	sp.	-
M31	5	2022-11-01	Meta	Fuente de Oro	NA	Culex	sp.	DENV1
M32	5	2022-11-01	Meta	Fuente de Oro	NA	Culex	sp.	-
M33	5	2022-11-01	Meta	Fuente de Oro	NA	Culex	sp.	-
M34	5	2022-11-01	Meta	Fuente de Oro	NA	Culex	sp.	DENV1
M35	5	2022-11-01	Meta	Fuente de Oro	NA	Culex	sp.	-
M36	5	2022-11-01	Meta	Fuente de Oro	NA	Culex	sp.	DENV1
M37	5	2022-11-01	Meta	Fuente de Oro	NA	Culex	sp.	DENV1
M38	5	2022-11-01	Meta	Fuente de Oro	NA	Culex	sp.	-
M39	5	2022-11-01	Meta	Fuente de Oro	Shannon	Psorophora	sp.	-
M40	5	2022-11-01	Meta	Fuente de Oro	Shannon	Culex	sp.	-
M41	5	2022-11-01	Meta	Fuente de Oro	Shannon	Culex	sp.	-
M42	5	2022-11-01	Meta	Fuente de Oro	Shannon	Culex	sp.	-
M43	5	2022-11-01	Meta	Fuente de Oro	Shannon	Culex	sp.	-
M44	6	2022-11-01	Meta	Fuente de Oro	Shannon	Culex	sp.	-
M45	5	2022-11-01	Meta	Fuente de Oro	Shannon	Culex	sp.	-
M46	6	2022-11-01	Meta	Fuente de Oro	Shannon	Culex	sp.	-
M47	6	2022-11-01	Meta	Fuente de Oro	Shannon	Culex	sp.	-
M48	5	2022-10-31	Meta	Fuente de Oro	CDC	Culex	sp.	DENV2
M49	5	2022-10-31	Meta	Fuente de Oro	CDC	Culex	sp.	DENV1-2
M50	5	2022-10-31	Meta	Fuente de Oro	CDC	Culex	sp.	DENV1
M51	5	2022-10-31	Meta	Fuente de Oro	CDC	Culex	sp.	DENV1
M52	4	2022-10-31	Meta	Fuente de Oro	CDC	Culex	sp.	DENV1
M53	5	2022-10-31	Meta	Fuente de Oro	CDC	Culex	sp.	-
M54	5	2022-10-31	Meta	Fuente de Oro	CDC	Culex	sp.	-
M55	5	2022-10-31	Meta	Fuente de Oro	CDC	Culex	sp.	-
M56	5	2022-10-31	Meta	Fuente de Oro	CDC	Culex	sp.	-
M57	5	2022-10-31	Meta	Fuente de Oro	CDC	Culex	sp.	-
M58	5	2022-10-31	Meta	Fuente de Oro	CDC	Culex	sp.	DENV2
M59	5	2022-10-31	Meta	Fuente de Oro	CDC	Culex	sp.	DENV2
M60	5	2022-10-31	Meta	Fuente de Oro	CDC	Culex	sp.	DENV2
M61	1	2022-11-01	Meta	Fuente de Oro	CDC	Culex	sp.	-
M62	5	2022-11-01	Meta	Fuente de Oro	NA	Culex	sp.	DENV2
M63	5	2022-11-01	Meta	Fuente de Oro	NA	Culex	sp.	DENV1
M64	5	2022-11-01	Meta	Fuente de Oro	NA	Culex	sp.	-
M65	5	2022-11-01	Meta	Fuente de Oro	NA	Culex	sp.	DENV1
M66	5	2022-11-01	Meta	Fuente de Oro	NA	Culex	sp.	DENV2
M67	5	2022-11-01	Meta	Fuente de Oro	NA	Culex	sp.	-
M68	2	2022-11-01	Meta	Fuente de Oro	NA	Mansonia	sp.	-
M69	1	2022-11-01	Meta	Fuente de Oro	Shannon	Psorophora	sp.	DENV3
M70	5	2022-11-01	Meta	Fuente de Oro	Shannon	Culex	sp.	DENV1
M71	5	2022-11-01	Meta	Fuente de Oro	Shannon	Culex	sp.	DENV1-3
M72	6	2022-11-01	Meta	Fuente de Oro	Shannon	Culex	sp.	DENV1-3
M73	6	2022-11-01	Meta	Fuente de Oro	Shannon	Culex	sp.	DENV1
M74	6	2022-11-01	Meta	Fuente de Oro	Shannon	Culex	sp.	DENV3
M75	2	2022-10-31	Meta	Fuente de Oro	CDC	Psorophora	sp.	-
M76	5	2022-10-31	Meta	Fuente de Oro	CDC	Culex	sp.	-
M77	5	2022-10-31	Meta	Fuente de Oro	CDC	Culex	sp.	-
M78	5	2022-10-31	Meta	Fuente de Oro	CDC	Culex	sp.	-
M79	6	2022-10-31	Meta	Fuente de Oro	CDC	Culex	sp.	-
M80	6	2022-10-31	Meta	Fuente de Oro	CDC	Culex	sp.	DENV1-3
M81	6	2022-10-31	Meta	Fuente de Oro	CDC	Culex	sp.	DENV1-3
M82	5	2022-11-01	Meta	Fuente de Oro	Shannon	Culex	sp.	DENV1
M83	5	2022-11-01	Meta	Fuente de Oro	Shannon	Culex	sp.	DENV1
M84	5	2022-11-01	Meta	Fuente de Oro	CDC	Culex	sp.	-
M85	5	2022-11-01	Meta	Fuente de Oro	NA	Culex	sp.	DENV2
M96	2	2023-05-18	Meta	Vistahermosa	NA	Psorophora	sp.	-
M97	5	2023-05-18	Meta	Vistahermosa	NA	Aedes	sp.	-
M98	5	2023-05-18	Meta	Vistahermosa	NA	Aedes	sp.	-
M99	5	2023-05-18	Meta	Vistahermosa	NA	Aedes	sp.	-
M100	5	2023-05-18	Meta	Vistahermosa	NA	Aedes	sp.	-
M101	5	2023-05-18	Meta	Vistahermosa	NA	Aedes	sp.	-
M102	5	2023-05-18	Meta	Vistahermosa	NA	Aedes	sp.	-
M103	4	2023-05-18	Meta	Vistahermosa	NA	Aedes	sp.	-
M104	4	2023-05-18	Meta	Vistahermosa	NA	Aedes	sp.	-
M105	5	2023-05-18	Meta	Vistahermosa	NA	Aedes	sp.	-
M106	5	2023-05-18	Meta	Vistahermosa	NA	Aedes	sp.	-
M107	5	2023-05-18	Meta	Vistahermosa	NA	Aedes	sp.	-
M108	6	2023-05-18	Meta	Vistahermosa	NA	Aedes	sp.	-
M109	5	2023-05-18	Meta	Vistahermosa	NA	Aedes	sp.	DENV1
M110	5	2023-05-18	Meta	Vistahermosa	NA	Aedes	sp.	DENV1
M111	5	2023-05-18	Meta	Vistahermosa	NA	Aedes	sp.	-
M112	6	2023-05-18	Meta	Vistahermosa	NA	Aedes	sp.	-
M113	5	2023-05-18	Meta	Vistahermosa	NA	Aedes	sp.	-
M114	5	2023-05-18	Meta	Vistahermosa	NA	Aedes	sp.	-
M115	5	2023-05-18	Meta	Vistahermosa	NA	Aedes	sp.	-
M116	6	2023-05-18	Meta	Vistahermosa	NA	Aedes	sp.	DENV1
M117	5	2023-05-18	Meta	Vistahermosa	NA	Aedes	sp.	-
M118	5	2023-05-18	Meta	Vistahermosa	NA	Aedes	sp.	DENV1
M119	6	2023-05-18	Meta	Vistahermosa	NA	Aedes	sp.	DENV1
M120	6	2023-05-18	Meta	Vistahermosa	NA	Aedes	sp.	DENV1
M121	5	2023-05-18	Meta	Vistahermosa	NA	Aedes	sp.	DENV1
M122	5	2023-05-18	Meta	Vistahermosa	NA	Aedes	sp.	DENV1
M123	6	2023-05-18	Meta	Vistahermosa	NA	Aedes	sp.	DENV1
M124	6	2023-05-18	Meta	Vistahermosa	NA	Aedes	sp.	-
M125	5	2023-05-18	Meta	Vistahermosa	NA	Aedes	sp.	-
M126	5	2023-05-18	Meta	Vistahermosa	NA	Aedes	sp.	-
M127	4	2023-05-18	Meta	Vistahermosa	NA	Aedes	sp.	DENV1-2
M128	4	2023-05-18	Meta	Vistahermosa	NA	Aedes	sp.	DENV1
M129	5	2023-05-18	Meta	Vistahermosa	NA	Aedes	sp.	DENV1
M130	5	2023-05-18	Meta	Vistahermosa	NA	Aedes	sp.	DENV1
M131	5	2023-05-18	Meta	Vistahermosa	NA	Aedes	sp.	-
M132	4	2023-05-18	Meta	Vistahermosa	NA	Aedes	sp.	DENV1
M133	4	2023-05-18	Meta	Vistahermosa	NA	Aedes	sp.	DENV1
M134	6	2023-05-17	Meta	Vistahermosa	Shannon	Culex	sp.	-
M136	2	2023-05-17	Meta	Vistahermosa	Shannon	Psorophora	sp.	-
M137	3	2023-05-17	Meta	Vistahermosa	Shannon	Psorophora	sp.	-
M139	5	2023-05-17	Meta	Vistahermosa	CDC	Culex	sp.	-
M140	5	2023-05-17	Meta	Vistahermosa	CDC	Psorophora	sp.	-
M141	5	2023-05-17	Meta	Vistahermosa	CDC	Culex	sp.	-
M142	5	2023-05-18	Meta	Vistahermosa	CDC	Culex	sp.	-
M143	5	2023-05-18	Meta	Vistahermosa	CDC	Culex	sp.	-
M144	4	2023-05-18	Meta	Vistahermosa	CDC	Culex	sp.	-
M145	4	2023-05-18	Meta	Vistahermosa	CDC	Culex	sp.	DENV2
M146	3	2023-05-18	Meta	Vistahermosa	CDC	Culex	sp.	DENV2
M147	2	2023-05-17	Meta	Vistahermosa	CDC	Aedes	sp.	DENV1
M148	1	2023-05-17	Meta	Vistahermosa	CDC	Culex	sp.	-
M149	3	2023-05-17	Meta	Vistahermosa	NA	Aedes	sp.	-
M150	6	2023-05-18	Meta	Vistahermosa	NA	Psorophora	sp.	-
M151	1	2023-05-18	Meta	Vistahermosa	CDC	Psorophora	sp.	DENV1
M152	2	2023-05-18	Meta	Vistahermosa	CDC	Culex	sp.	DENV2
M153	5	2023-05-18	Meta	Vistahermosa	Caserio	Aedes	sp.	-
M154	1	2023-05-18	Meta	Vistahermosa	NA	Aedes	sp.	-
M155	10	2023-05-18	Meta	Vistahermosa	Finca criadero	Aedes	sp.	DENV2
M156	10	NA	Meta	Vistahermosa	Caserio	Aedes	sp.	-
M157	10	NA	Meta	Vistahermosa	Caserio	Aedes	sp.	-
M158	10	NA	Meta	Vistahermosa	Caserio	Aedes	sp.	-
M159	8	2023-05-18	Meta	Vistahermosa	NA	Limatus	sp.	-
M160	10	2023-05-18	Meta	Vistahermosa	NA	Aedes	sp.	DENV1
M161	10	2023-05-18	Meta	Vistahermosa	Caserio	Aedes	sp.	-
M162	3	2023-05-17	Meta	Vistahermosa	Shannon	Anopheles	darlingi	-
M163	10	2023-05-18	Meta	Vistahermosa	Laguna	Anopheles	darlingi	-
M164	10	2023-05-18	Meta	Vistahermosa	CDC	Lutzomyia	sp.	-
M165	10	2023-05-18	Meta	Vistahermosa	CDC	Lutzomyia	sp.	-
M166	10	2023-05-17	Meta	Vistahermosa	CDC	Lutzomyia	sp.	-
M167	10	2023-05-17	Meta	Vistahermosa	CDC	Lutzomyia	sp.	-
M168	1	2023-05-17	Meta	Vistahermosa	CDC	Lutzomyia	sp.	-
M169	1	2023-05-17	Meta	Vistahermosa	CDC	Lutzomyia	sp.	-
M170	1	2023-05-17	Meta	Vistahermosa	CDC	Lutzomyia	sp.	-
M171	4	2023-05-18	Meta	Vistahermosa	Laguna	Anopheles	rangeli	-
M172	10	2023-05-18	Meta	Vistahermosa	Caserio	Aedes	sp.	-
